# Supplementary material for: Early IL-17A production helps establish Mycobacterium intracellulare infection in mice
Source: PLoS Pathog. 2022 Apr 1;18(4):e1010454. doi: 10.1371/journal.ppat.1010454 (PMC9007361; doi:10.1371/journal.ppat.1010454)
Supplement: S1 Table — (XLSX) [file ppat.1010454.s013.xlsx]

## Sheet: Sheet1
		Combination of antibodies for general lung cells
		Antibody	Clone	Dyes	Vendor	Cat#
		CD11c	N418	Brilliant Violet 421™	Biolegend	117343
		CD8	53-6.7	Brilliant Violet 510™	Biolegend	100752
		CD3	17A2	PE	Biolegend	100206
		Ly6G	1A8	Brilliant Violet 605™	Biolegend	127639
		CD4	GK1.5	APC	Biolegend	100412
		CD19	6D5	PerCP/Cyanine5.5	Biolegend	115534
		F4/80	BM8	Brilliant Violet 711™	Biolegend	123147
		CD45	30-F11	APC/Cyanine7	Biolegend	103116
		CD11b	M1/70	PE/Cy7	Biolegend	101216
		Combination of antibodies for NK cells
		Antibody	Clone	Dyes	Vendor	Cat#
		NK1.1	PK136	Brilliant Violet 421™	Biolegend	108741
		CD3	17A2	PE	Biolegend	100206
		CD45	30-F11	APC/Cyanine7	Biolegend	103116
		Combination of antibodies for IL-17A-producing cells
		Antibody	Clone	Dyes	Vendor	Cat#
		IL-17A	TC11-18H10.1	PE	Biolegend	506904
		RORγt	Q31-378	BD Horizon BV421	BD	562894
		NK1.1	PK136	Brilliant Violet 711™	Biolegend	108745
		γδTCR	GL3	PE/Cyanine7	Biolegend	118124
		CD3	145-2C11	APC	Biolegend	100312
		CD45	30-F11	APC/Cyanine7	Biolegend	103116
